# Supplementary material for: JAK2/STAT3 Signaling in Myeloid Cells Contributes to Obesity-Induced Inflammation and Insulin Resistance
Source: Cells. 2025 Aug 2;14(15):1194. doi: 10.3390/cells14151194 (PMC12346878; doi:10.3390/cells14151194)
Supplement: Supplementary file 1 [file cells-14-01194-s001.zip]

Archive with 1 entries (1 files):
- cells-3761457-supplementary.pdf
